# Supplementary material for: Epidemiology of Severe Fever with Thrombocytopenia Syndrome in Dogs and Cats in Taiwan
Source: Viruses. 2023 Nov 28;15(12):2338. doi: 10.3390/v15122338 (PMC10747826; doi:10.3390/v15122338)
Supplement: Supplementary file 1 [file viruses-15-02338-s001.zip]

Archive with 1 entries (1 files):
- viruses-2718535-supplementary.pdf
